# Supplementary material for: Electroconductive Bionanocomposites from Black Soldier Fly Proteins for Green Flexible Electronics
Source: ACS Sustain Chem Eng. 2025 Feb 3;13(6):2388–400. doi: 10.1021/acssuschemeng.4c08242 (PMC11837284; doi:10.1021/acssuschemeng.4c08242)
Supplement: Supplementary file 2 — sc4c08242_si_002.xlsx [file sc4c08242_si_002.xlsx]

## Sheet: Sample a
Prot. Number	Accession Number	Protein Name	Mascot Score	Mr	N° peptides	m/z	z	Peptide error	Pep. Score	Peptide sequence	Peptide Modification
1	Q1HPQ0	Tropomyosin-2 OS=Bombyx mori OX=7091 PE=1 SV=1	1854	32823	16	409.861	2	-0.6702	20.94	SLADEER
						920.448	1	-0.0091	27.66	SLEVSEEK
						461.948	2	0.4365	28.78	FLAEEADK
						1129.58	1	-0.0299	45.38	IVELEEELR
						582.063	2	0.541	56.85	LAMVEADLER	Oxidation (M)
						629.264	2	-0.1472	34.74	IQLLEEDLER
						646.089	2	0.498	28.39	KLAMVEADLER	Oxidation (M)
						695.59	2	0.4755	66.43	SLEVSEEKANQR
						696.766	2	-0.0992	79.37	LSEASQAADESER
						743.465	2	0.1578	100.92	ALQNAESEVAALNR
						821.689	2	0.504	21.68	ALQNAESEVAALNRR
						586.937	3	-0.089	28.97	IQLLEEDLERSEER
						889.143	2	0.3516	108.67	DIGDDLDTAFVELILK
						626.699	3	0.1926	38.69	SLADEERMDALENQLK	Oxidation (M)
						953.136	2	-0.7052	102.07	DIGDDLDTAFVELILKE
						1034.97	2	0.8573	79.05	YKDIGDDLDTAFVELILK
2	Q1HPQ0-3	Isoform 3 of Tropomyosin-2 OS=Bombyx mori OX=7091	1824	32558	17	409.861	2	-0.6702	20.94	SLADEER
						920.448	1	-0.0091	27.66	SLEVSEEK
						461.948	2	0.4365	28.78	FLAEEADK
						516.126	2	0.704	32.05	LEDELGINK
						1129.58	1	-0.0299	45.38	IVELEEELR
						582.063	2	0.541	56.85	LAMVEADLER	Oxidation (M)
						629.264	2	-0.1472	34.74	IQLLEEDLER
						646.089	2	0.498	28.39	KLAMVEADLER	Oxidation (M)
						651.418	2	0.1601	32.82	LEDELGINKDR
						695.59	2	0.4755	66.43	SLEVSEEKANQR
						696.766	2	-0.0992	79.37	LSEASQAADESER
						743.465	2	0.1578	100.92	ALQNAESEVAALNR
						765.775	2	0.763	50.42	EVDRLEDELGINK
						821.689	2	0.504	21.68	ALQNAESEVAALNRR
						868.356	2	-0.0318	29.87	SLADEMDSTFAELAGY	Oxidation (M)
						586.937	3	-0.089	28.97	IQLLEEDLERSEER
						626.699	3	0.1926	38.69	SLADEERMDALENQLK	Oxidation (M)
3	P10981	Actin-87E OS=Drosophila melanogaster OX=7227 GN=Act87E PE=1 SV=1	1141	42174	5	1143.64	1	-0.0262	32.27	EITALAPSTIK
						496.32	3	0.2543	33.23	QEYDESGPGIVHR
						1131.38	2	0.6919	63.36	DLYANIVMSGGTTMYPGIADR	Oxidation (M)
						1282.69	2	0.1876	122.01	LCYVALDFEQEMATAAASTSLEK	Oxidation (M)
						1051.28	3	0.1957	66.21	TTGIVLDSGDGVSHTVPIYEGYALPHAILR
4	P45885	Actin-2, muscle-specific OS=Bactrocera dorsalis OX=27457 PE=2 SV=1	1102	42118	5	1143.64	1	-0.0262	32.27	EITALAPSTIK
						496.32	3	-0.7297	33.09	EEYDESGPGIVHR
						1131.38	2	0.6919	63.36	DLYANIVMSGGTTMYPGIADR	Oxidation (M)
						1282.69	2	0.1876	122.01	LCYVALDFEQEMATAAASTSLEK	Oxidation (M)
						1051.28	3	0.1957	66.21	TTGIVLDSGDGVSHTVPIYEGYALPHAILR
5	Q1HPU0	Tropomyosin-1 OS=Bombyx mori OX=7091 PE=1 SV=1	990	32603	12	920.448	1	-0.0091	27.66	SLEVSEEK
						466.235	2	-0.011	28.92	LLAEDADGK
						516.126	2	0.704	32.05	LEDELGINK
						616.037	2	0.4445	61	VQQIEEDLEK
						651.418	2	0.1601	32.82	LEDELGINKDR
						695.59	2	0.4755	66.43	SLEVSEEKANQR
						743.465	2	-0.8626	28.26	QLTATEAEVAALNR
						765.775	2	0.763	50.42	EVDRLEDELGINK
						535.644	3	0.1425	23.93	LLAEDADGKSDEVSR
						817.812	2	-0.1748	94.41	LAFVEDELEVAEDR
						868.356	2	-0.0318	29.87	SLADEMDSTFAELAGY	Oxidation (M)
						882.278	2	0.6631	100.05	KLAFVEDELEVAEDR
6	P09491-2	Isoform Embryonic of Tropomyosin-2 OS=Drosophila melanogaster OX=7227 GN=Tm2	808	32901	12	404.471	2	0.4998	33.85	VEEFKR
						920.448	1	-0.0091	27.66	SLEVSEEK
						516.126	2	0.704	32.05	LEDELGINK
						616.037	2	0.4445	61	VQQIEEDLEK
						651.418	2	0.1601	32.82	LEDELGINKDR
						695.59	2	0.4755	66.43	SLEVSEEKANQR
						765.775	2	0.763	50.42	EVDRLEDELGINK
						817.812	2	-0.1748	94.41	LAFVEDELEVAEDR
						868.356	2	-0.0318	29.87	SLADEMDSTFAELAGY	Oxidation (M)
						882.278	2	0.6631	100.05	KLAFVEDELEVAEDR
						630.946	3	0.8618	26.94	LAFVEDELEVAEDRVR
						655.253	3	0.8268	24.87	SQQDEERMDQLTNQLK
7	P49128	Actin-1 OS=Aedes aegypti OX=7159 GN=ACT-1 PE=2 SV=2	779	42045	3	391.614	3	-0.7241	21.61	HQGVMVGMGNK	Oxidation (M)
						1282.69	2	0.1876	122.01	LCYVALDFEQEMATAAASTSLEK	Oxidation (M)
						1051.28	3	0.1957	66.21	TTGIVLDSGDGVSHTVPIYEGYALPHAILR
8	P05661-2	Isoform BDBBA of Myosin heavy chain, muscle OS=Drosophila melanogaster OX=7227 GN=Mhc	556	225299	16	415.624	2	0.7629	26.33	ALEQQIK
						431.174	2	-0.1209	27.54	KAMVDAAR
						473.33	2	0.1521	45.68	TLLEQADR
						479.569	2	0.5582	35.12	KALEQQIK
						522.566	2	0.5409	51.97	AQLELSQVR
						522.784	2	0.0394	39.14	ANAEAQVWR
						351.819	3	0.8835	25.95	HADAQKNLR
						537.493	2	0.4321	49.71	LDEAEANALK
						545.908	2	0.2718	39.08	SEELEEAKR
						666.245	2	-0.16	59.71	DIQTALEEEQR
						718.416	2	0.057	24.63	LAGADIETYLLEK
						487.298	3	0.1785	31.15	KAQQELEEAEER
						821.447	2	0.0168	95.05	QIEEAEEIAALNLAK
						971.885	2	0.7756	47.25	NLADEVKDLLDQIGEGGR
						661.633	3	0.9264	51.48	LADELRAEQDHAQTQEK
						1108.66	2	0.1986	32.62	GSLEDQVVQTNPVLEAFGNAK
9	Q05825	ATP synthase subunit beta, mitochondrial OS=Drosophila melanogaster OX=7227 GN=ATPsynbeta PE=1 SV=3	343	54074	8	507.048	2	0.5094	49.51	IPVGAETLGR
						545.039	2	0.4365	41.02	VVDLLAPYAK
						684.145	2	-0.4691	39.88	IINVIGEPIDER
						720.204	2	-0.389	43.44	VALTGLTVAEYFR
						737.552	2	0.2627	36.56	TVLIMELINNVAK	Oxidation (M)
						560.185	3	0.6128	44.79	LVLEVAQHLGENTVR
						961.584	2	0.1958	47.26	DQEGQDVLLFIDNIFR
						994.772	2	0.5034	82.51	AIAELGIYPAVDPLDSTSR
10	P47949	Troponin C, isoform 3 OS=Drosophila melanogaster OX=7227 GN=TpnC73F PE=2 SV=2	187	17742	3	676.461	2	0.19	67.12	LEFGEFVQLAAK
						787.602	2	0.4122	108.76	ILEELIEEVDEDK
						937.778	2	0.6097	68.37	ILEELIEEVDEDKSGR
11	P36188	Troponin I OS=Drosophila melanogaster OX=7227 GN=wupA PE=2 SV=3	168	30234	5	380.729	2	0.0514	26.23	KPDWSK
						408.091	2	-0.2986	22.66	RIIEER
						428.01	2	0.598	33.02	AAEFNFR
						502.16	2	-0.1812	46.06	VKEEVEAEA
						577.605	2	0.6769	20.77	EFTLEEEEK
12	P48610	Arginine kinase OS=Drosophila melanogaster OX=7227 GN=Argk PE=2 SV=2	139	40126	2	568.237	3	0.7998	29.28	AVQQQLIDDHFLFK
						905.826	2	-0.308	24.33	LGFLTFCPTNLGTTIR
13	Q8T380	Tropomyosin Lep s 1.0101 OS=Lepisma saccharina OX=50586 PE=1 SV=1	98	32508	8	920.448	1	-0.0091	27.66	SLEVSEEK
						516.126	2	0.704	32.05	LEDELGINK
						651.418	2	0.1601	32.82	LEDELGINKDR
						695.59	2	0.4755	66.43	SLEVSEEKANQR
						765.775	2	0.763	50.42	EVDRLEDELGINK
						818.251	2	-0.2214	24.86	MAQVEDDLEVAEDR	Oxidation (M)
						588.544	3	-0.1936	25	KMAQVEDDLEVAEDR	Oxidation (M)
						655.253	3	0.8268	24.87	SQQDEERMDQLTNQLK
14	P18432	Myosin regulatory light chain 2 OS=Drosophila melanogaster OX=7227 GN=Mlc2 PE=1 SV=2	84	23700	2	622.361	2	0.0822	53.78	AGSSVFSVFSQK
						942.513	2	0.1487	20.28	MATSGANDEDEVVIAAFK	Oxidation (M)
15	P45594	Cofilin/actin-depolymerizing factor homolog OS=Drosophila melanogaster OX=7227 GN=tsr PE=1 SV=1	73	17428	2	365.966	2	0.4795	26.55	SLVGVQK
						677.208	2	-0.2557	41.68	YIQATDLSEASR

## Sheet: Sample b
Prot. Number	Accession Number	Protein Name	Mascot Score	Mr	N° peptides	m/z	z	Peptide error	Pep. Score	Peptide sequence	Peptide Modification
1	Q1HPQ0	Tropomyosin-2 OS=Bombyx mori OX=7091 PE=1 SV=1	2124	32823	15	440.901	2	0.3416	25.4	KYDEVAR
						920.481	1	0.0236	36.7	SLEVSEEK
						525.72	2	-0.1145	32.27	FLAEEADKK
						531.459	2	0.3818	40.4	MDALENQLK
						582.208	2	0.8313	52.78	LAMVEADLER	Oxidation (M)
						1257.94	1	0.2678	45.94	IQLLEEDLER
						645.811	2	-0.0571	31.83	KLAMVEADLER	Oxidation (M)
						696.919	2	0.2074	77.87	LSEASQAADESER
						707.88	2	0.9821	38.18	RIQLLEEDLER
						743.38	2	-0.0122	23.73	ALQNAESEVAALNR
						540.502	3	-0.27	21.34	LSEASQAADESERAR
						821.741	2	0.6085	22.4	ALQNAESEVAALNRR
						889.046	2	0.1589	25.74	DIGDDLDTAFVELILK
						953.311	2	-0.3541	73.01	DIGDDLDTAFVELILKE
						1034.78	2	0.4587	22.64	YKDIGDDLDTAFVELILK
2	P10981	Actin-87E OS=Drosophila melanogaster OX=7227 GN=Act87E PE=1 SV=1	1857	42174	5	1143.72	1	0.0593	28.36	EITALAPSTIK
						496.196	3	-0.1189	44.28	QEYDESGPGIVHR
						1131.23	2	0.3943	107.21	DLYANIVMSGGTTMYPGIADR	Oxidation (M)
						1274.73	2	0.2494	129.19	LCYVALDFEQEMATAAASTSLEK
						1050.99	3	-0.6718	58.83	TTGIVLDSGDGVSHTVPIYEGYALPHAILR
3	P45885	Actin-2, muscle-specific OS=Bactrocera dorsalis OX=27457 PE=2 SV=1	1809	42118	5	1143.72	1	0.0593	28.36	EITALAPSTIK
						743.939	2	-0.8045	42.02	EEYDESGPGIVHR
						1131.23	2	0.3943	107.21	DLYANIVMSGGTTMYPGIADR	Oxidation (M)
						1274.73	2	0.2494	129.19	LCYVALDFEQEMATAAASTSLEK
						1050.99	3	-0.6718	58.83	TTGIVLDSGDGVSHTVPIYEGYALPHAILR
4	Q1HPQ0-3	Isoform 3 of Tropomyosin-2 OS=Bombyx mori OX=7091	1398	32558	16	440.901	2	0.3416	25.4	KYDEVAR
						920.481	1	0.0236	36.7	SLEVSEEK
						515.874	2	0.1986	22.15	LEDELGINK
						525.72	2	-0.1145	32.27	FLAEEADKK
						531.459	2	0.3818	40.4	MDALENQLK
						582.208	2	0.8313	52.78	LAMVEADLER	Oxidation (M)
						1257.94	1	0.2678	45.94	IQLLEEDLER
						645.811	2	-0.0571	31.83	KLAMVEADLER	Oxidation (M)
						696.919	2	0.2074	77.87	LSEASQAADESER
						707.88	2	0.9821	38.18	RIQLLEEDLER
						743.38	2	-0.0122	23.73	ALQNAESEVAALNR
						765.501	2	0.2146	32.04	EVDRLEDELGINK
						540.502	3	-0.27	21.34	LSEASQAADESERAR
						821.741	2	0.6085	22.4	ALQNAESEVAALNRR
						860.55	2	0.3503	71.14	SLADEMDSTFAELAGY
						1006.39	2	0.8785	40.63	YKSLADEMDSTFAELAGY
5	Q1HPU0	Tropomyosin-1 OS=Bombyx mori OX=7091 PE=1 SV=1	1260	32603	13	920.481	1	0.0236	36.7	SLEVSEEK
						515.874	2	0.1986	22.15	LEDELGINK
						545.818	2	0.0724	34.95	MDQLTNQLK
						615.717	2	-0.1934	21.27	VQQIEEDLEK
						680.243	2	0.7621	62.8	KVQQIEEDLEK
						743.731	2	-0.3316	32.94	QLTATEAEVAALNR
						765.501	2	0.2146	32.04	EVDRLEDELGINK
						803.355	2	0.9273	84.09	LLAEDADGKSDEVSR
						818.017	2	0.2365	48.18	LAFVEDELEVAEDR
						860.55	2	0.3503	71.14	SLADEMDSTFAELAGY
						578.25	3	0.8967	35.77	VQQIEEDLEKSEER
						868.682	2	0.6195	84.53	SLADEMDSTFAELAGY	Oxidation (M)
						882.244	2	0.5943	96.52	KLAFVEDELEVAEDR
						1006.39	2	0.8785	40.63	YKSLADEMDSTFAELAGY
6	P05661	Myosin heavy chain, muscle OS=Drosophila melanogaster OX=7227 GN=Mhc PE=1 SV=4	1025	225411	19	415.287	2	0.0892	48.01	ALEQQIK
						431.417	2	0.3651	22.89	KAMVDAAR
						473.584	2	0.6605	32.92	TLLEQADR
						486.662	2	-0.1933	26.06	ANAIANAAEK
						515.364	2	0.2212	27.56	NYSTELFR
						537.394	2	0.2336	70.37	LDEAEANALK
						545.836	2	0.128	63.43	SEELEEAKR
						546.671	2	0.7399	21.82	DKELSSITAK
						580.699	2	0.7591	23.84	LSIENSDLLR
						666.3	2	-0.0514	60.86	DIQTALEEEQR
						666.438	2	0.2614	68.36	AQQELEEAEER
						666.685	2	0.7553	68.12	ELENELDGEQR
						666.697	2	0.7785	56.15	AQQELEEAEER
						666.702	2	0.7893	57.07	ELENELDGEQR
						687.63	2	0.5875	57.93	ANALQNELEESR
						718.288	2	-0.1997	60.64	LAGADIETYLLEK
						788.257	2	0.7151	76.36	LAEAEETIESLNQK
						789.981	2	0.2147	82.19	GAYEEGQEQLEAVR
						821.741	2	0.6058	94.98	QIEEAEEIAALNLAK
						845.662	2	0.4997	79.62	LEQTLDELEDSLER
						934.264	3	0.4417	72.59	LEAEKDELQAALEEAEAALEQEENK
7	Q05825	ATP synthase subunit beta, mitochondrial OS=Drosophila melanogaster OX=7227 GN=ATPsynbeta PE=1 SV=3	745	54074	9	507.05	2	0.5149	22.38	IPVGAETLGR
						544.77	2	-0.1021	29.05	VVDLLAPYAK
						684.142	2	-0.4757	31.33	IINVIGEPIDER
						718.445	2	0.1285	81.52	FTQAGSEVSALLGR
						720.448	2	0.0994	31.78	VALTGLTVAEYFR
						737.342	2	-0.1584	73.29	TVLIMELINNVAK	Oxidation (M)
						839.733	2	0.5308	77.47	LVLEVAQHLGENTVR
						961.489	2	0.0051	109.11	DQEGQDVLLFIDNIFR
						994.478	2	-0.0845	64.86	AIAELGIYPAVDPLDSTSR
8	P14318	Muscle-specific protein 20 OS=Drosophila melanogaster OX=7227 GN=Mp20 PE=2 SV=2	554	20292	3	600.774	2	-0.068	79.72	GATQAGQNLGAGR
						651.229	2	0.851	64.7	FMENINNFQK	Oxidation (M)
						753.131	2	0.4423	49.88	DIANVTNTIFALGR
9	P07837	Actin, muscle-type A2 OS=Bombyx mori OX=7091 PE=3 SV=1	493	42232	4	1143.72	1	0.0593	28.36	EITALAPSTIK
						496.196	3	-0.1189	44.28	QEYDESGPGIVHR
						656.835	3	0.409	23.98	VAPEEHPILLTEAPLNPK
						1050.99	3	-0.6718	58.83	TTGIVLDSGDGVSHTVPIYEGYALPHAILR
10	P31816	Tropomyosin OS=Locusta migratoria OX=7004 PE=3 SV=1	401	32477	11	440.901	2	0.3416	25.4	KYDEVAR
						920.481	1	0.0236	36.7	SLEVSEEK
						525.72	2	-0.1145	32.27	FLAEEADKK
						531.459	2	0.3818	40.4	MDALENQLK
						582.208	2	0.8313	52.78	LAMVEADLER	Oxidation (M)
						1257.94	1	0.2678	45.94	IQLLEEDLER
						645.811	2	-0.0571	31.83	KLAMVEADLER	Oxidation (M)
						707.88	2	0.9821	38.18	RIQLLEEDLER
						743.38	2	-0.0122	23.73	ALQNAESEVAALNR
						794.288	2	0.7406	27.02	EVDRLEDELVIEK
						821.741	2	0.6085	22.4	ALQNAESEVAALNRR
11	P47949	Troponin C, isoform 3 OS=Drosophila melanogaster OX=7227 GN=TpnC73F PE=2 SV=2	290	17742	4	676.76	2	0.7865	82.04	LEFGEFVQLAAK
						713.614	2	0.5632	63.17	FIVEEDAEAMQK	Oxidation (M)
						787.866	2	0.9414	94.12	ILEELIEEVDEDK
						625.318	3	0.0002	43.55	ILEELIEEVDEDKSGR
12	Q95028	L-lactate dehydrogenase OS=Drosophila melanogaster OX=7227 GN=Ldh PE=2 SV=1	284	35800	2	603.475	2	0.3306	82.66	VIGSGTNLDSSR
						625.634	2	-0.4016	31.86	QVVDSAYEVIK
13	Q24751	ATP synthase subunit beta, mitochondrial (Fragment) OS=Drosophila virilis OX=7244 GN=ATPsynbeta PE=3 SV=1	259	24007	4	507.05	2	0.5149	22.38	IPVGAETLGR
						737.342	2	-0.1584	73.29	TVLIMELINNVAK	Oxidation (M)
						839.733	2	0.5308	77.47	LVLEVAQHLGENTVR
						953.048	3	0.6958	27.06	TSPIHAEAPEFVDMSVEQEILVTGIK	Oxidation (M)
14	P06603	Tubulin alpha-1 chain OS=Drosophila melanogaster OX=7227 GN=alphaTub84B PE=1 SV=1	254	50561	4	444.993	2	0.5111	20.41	EDLAALEK
						536.23	2	-0.1518	37.61	EIVDLVLDR
						729.639	2	0.4018	77.56	LIGQIVSSITASLR
						844.737	2	0.5757	64.02	AVFVDLEPTVVDEVR
15	P36188	Troponin I OS=Drosophila melanogaster OX=7227 GN=wupA PE=2 SV=3	201	30234	6	408.139	2	-0.2019	27.01	RIIEER
						427.793	2	0.1636	37.33	AAEFNFR
						491.539	2	0.5876	22.99	KGFMTPER	Oxidation (M)
						502.206	2	-0.09	33.34	VKEEVEAEA
						577.385	2	0.2378	42.32	EFTLEEEEK
						706.122	2	0.5729	53.39	EFTLEEEEKEK
16	P07764	Fructose-bisphosphate aldolase OS=Drosophila melanogaster OX=7227 GN=Ald1 PE=1 SV=5	194	39251	2	597.678	2	0.6721	75.41	VTETVLAAVYK
						1064.96	2	0.8189	71.18	IVPIVEPEVLPDGDHDLDR
17	P48610	Arginine kinase OS=Drosophila melanogaster OX=7227 GN=Argk PE=2 SV=2	150	40126	2	851.779	2	0.6546	31.63	AVQQQLIDDHFLFK
						905.582	2	-0.7953	27.72	LGFLTFCPTNLGTTIR
18	Q8T380	Tropomyosin Lep s 1.0101 OS=Lepisma saccharina OX=50586 PE=1 SV=1	127	32508	6	920.481	1	0.0236	36.7	SLEVSEEK
						515.874	2	0.1986	22.15	LEDELGINK
						545.818	2	0.0724	34.95	MDQLTNQLK
						765.501	2	0.2146	32.04	EVDRLEDELGINK
						818.395	2	0.0669	21.89	MAQVEDDLEVAEDR	Oxidation (M)
						882.244	2	-0.3316	30.07	KMAQVEDDLEVAEDR	Oxidation (M)
19	P91798	Arginine kinase OS=Schistocerca americana OX=7009 GN=ARGK PE=2 SV=1	108	40333	2	880.296	2	-0.3532	20.74	EVQQKLIDDHFLFK
						905.582	2	-0.7953	27.72	LGFLTFCPTNLGTTLR
20	Q9XZ71	Troponin T OS=Periplaneta americana OX=6978 GN=TNT PE=2 SV=1	82	45880	5	391.575	2	0.7702	20.95	QDYDLK
						412.597	2	-0.1918	26.81	YDLEER
						1000.65	1	0.1161	44.82	GLDPEALTGK
						565.072	2	0.5111	48.74	KGLDPEALTGK
						475.617	3	0.1472	32.81	LETEKYDLEER
21	Q95PM9	Arginine kinase OS=Plodia interpunctella OX=58824 GN=ARGK PE=1 SV=1	73	40139	2	578.305	2	-0.9526	39.94	MGLTEYEAVK	Oxidation (M)
						641.792	2	0.9375	35.16	EMYDGIAELIK

## Sheet: Sample c
Prot. Number	Accession Number	Protein Name	Mascot Score	Mr	N° peptides	m/z	z	Peptide error	Pep. Score	Peptide sequence	Peptide Modification
1	Q1HPQ0	Tropomyosin-2 OS=Bombyx mori OX=7091 PE=1 SV=1	1523	32823	12	441.109	2	0.759	36.25	KYDEVAR
						564.911	2	-0.7957	29.91	IVELEEELR
						582.169	2	0.7539	48.52	LAMVEADLER	Oxidation (M)
						1257.7	1	0.0325	38.43	IQLLEEDLER
						645.875	2	0.0708	48.76	KLAMVEADLER	Oxidation (M)
						1392.62	1	-0.0025	56.33	LSEASQAADESER
						709.679	2	0.6397	24	MDALENQLKEAR
						743.274	2	-0.2239	21.14	ALQNAESEVAALNR
						821.489	2	0.1034	30.54	ALQNAESEVAALNRR
						888.772	2	-0.3906	29.6	DIGDDLDTAFVELILK
						939.802	2	0.7061	43.53	SLADEERMDALENQLK	Oxidation (M)
						953.497	2	0.0167	128.8	DIGDDLDTAFVELILKE
2	Q1HPQ0-3	Isoform 3 of Tropomyosin-2 OS=Bombyx mori OX=7091	1276	32558	11	441.109	2	0.759	36.25	KYDEVAR
						564.911	2	-0.7957	29.91	IVELEEELR
						582.169	2	0.7539	48.52	LAMVEADLER	Oxidation (M)
						1257.7	1	0.0325	38.43	IQLLEEDLER
						645.875	2	0.0708	48.76	KLAMVEADLER	Oxidation (M)
						1392.62	1	-0.0025	56.33	LSEASQAADESER
						709.679	2	0.6397	24	MDALENQLKEAR
						743.274	2	-0.2239	21.14	ALQNAESEVAALNR
						821.489	2	0.1034	30.54	ALQNAESEVAALNRR
						860.503	2	0.2573	75.66	SLADEMDSTFAELAGY
						939.802	2	0.7061	43.53	SLADEERMDALENQLK	Oxidation (M)
3	P05661-10	Isoform 11b of Myosin heavy chain, muscle OS=Drosophila melanogaster OX=7227 GN=Mhc	1224	225141	24	415.541	2	0.5978	20.78	ALEQQIK
						473.365	2	0.2218	51.57	TLLEQADR
						486.707	2	-0.1043	52.65	ANAIANAAEK
						515.571	2	0.6346	22.55	NYSTELFR
						523.137	2	0.7446	46.3	ANAEAQVWR
						351.777	3	0.7583	22.25	HADAQKNLR
						546.015	2	0.4862	44.48	SEELEEAKR
						546.421	2	0.24	23.2	DKELSSITAK
						620.234	2	0.8486	33.5	NLEHDLDNLR
						622.68	2	-0.2955	52.88	LTQEAVADLER
						666.445	2	0.2389	68.49	DIQTALEEEQR
						666.566	2	0.5177	62.33	ELENELDGEQR
						666.611	2	0.5704	55.87	DIQTALEEEQR
						666.633	2	0.6515	64.51	ELENELDGEQR
						687.631	2	0.5887	57.73	ANALQNELEESR
						718.117	2	-0.542	72.24	LAGADIETYLLEK
						738.071	2	0.4439	60.9	IEELEEEVEAER
						740.745	2	0.7828	90.8	ALDSMQASLEAEAK	Oxidation (M)
						518.149	3	0.703	29.56	IQEKEEEFENTR
						788.346	2	0.894	77.7	LAEAEETIESLNQK
						790.179	2	0.6122	86.28	GAYEEGQEQLEAVR
						821.489	2	0.1007	89.52	QIEEAEEIAALNLAK
						823.057	2	-0.7221	27.61	LSTEVEDLQLEVDR
						845.438	2	0.0502	84.98	LEQTLDELEDSLER
						809.303	3	0.648	24.49	KLESELQTLHSDLDELLNEAK
						934.24	3	0.3674	62.27	LEAEKDELQAALEEAEAALEQEENK
4	Q1HPU0	Tropomyosin-1 OS=Bombyx mori OX=7091 PE=1 SV=1	901	32603	8	615.902	2	0.176	58.67	VQQIEEDLEK
						680.013	2	0.3018	84.14	KVQQIEEDLEK
						743.439	2	-0.9151	35.53	QLTATEAEVAALNR
						803.177	2	0.5706	93.58	LLAEDADGKSDEVSR
						817.827	2	-0.1449	51.27	LAFVEDELEVAEDR
						860.503	2	0.2573	75.66	SLADEMDSTFAELAGY
						577.751	3	-0.6	22.24	VQQIEEDLEKSEER
						868.664	2	0.5846	74.04	SLADEMDSTFAELAGY	Oxidation (M)
						588.578	3	0.8345	22.33	KLAFVEDELEVAEDR
5	P09491-2	Isoform Embryonic of Tropomyosin-2 OS=Drosophila melanogaster OX=7227 GN=Tm2	760	32901	7	575.474	2	0.3706	46.08	IMELEEELK	Oxidation (M)
						615.902	2	0.176	58.67	VQQIEEDLEK
						680.013	2	0.3018	84.14	KVQQIEEDLEK
						817.827	2	-0.1449	51.27	LAFVEDELEVAEDR
						860.503	2	0.2573	75.66	SLADEMDSTFAELAGY
						577.751	3	-0.6	22.24	VQQIEEDLEKSEER
						868.664	2	0.5846	74.04	SLADEMDSTFAELAGY	Oxidation (M)
						588.578	3	0.8345	22.33	KLAFVEDELEVAEDR
6	P45885	Actin-2, muscle-specific OS=Bactrocera dorsalis OX=27457 PE=2 SV=1	648	42118	8	572.394	2	0.1184	39.82	EITALAPSTIK
						496.427	3	-0.4108	34.51	EEYDESGPGIVHR
						981.412	2	0.905	44.13	YPIEHGIITNWDDMEK
						1139.27	2	0.485	115.68	DLYANIVMSGGTTMYPGIADR	2 Oxidation (M)
						797.33	3	0.8214	20.83	KDLYANIVMSGGTTMYPGIADR	Oxidation (M)
						1282.85	2	0.5123	55.17	LCYVALDFEQEMATAAASTSLEK	Oxidation (M)
						1051.39	3	0.5147	26.7	TTGIVLDSGDGVSHTVPIYEGYALPHAILR
						1171.68	3	0.3115	27.15	EKMTQIMFETFNSPAMYVAIQAVLSLYASGR	Oxidation (M)
7	P10981	Actin-87E OS=Drosophila melanogaster OX=7227 GN=Act87E PE=1 SV=1	624	42174	8	572.394	2	0.1184	39.82	EITALAPSTIK
						743.519	2	-0.6619	50.8	QEYDESGPGIVHR
						981.412	2	0.905	44.13	YPIEHGIITNWDDMEK
						1139.27	2	0.485	115.68	DLYANIVMSGGTTMYPGIADR	2 Oxidation (M)
						797.33	3	0.8214	20.83	KDLYANIVMSGGTTMYPGIADR	Oxidation (M)
						1282.85	2	0.5123	55.17	LCYVALDFEQEMATAAASTSLEK	Oxidation (M)
						1051.39	3	0.5147	26.7	TTGIVLDSGDGVSHTVPIYEGYALPHAILR
						1171.68	3	0.3115	25.74	EKMTQIMFETFNAPAMYVAIQAVLSLYASGR	2 Oxidation (M)
8	Q05825	ATP synthase subunit beta, mitochondrial OS=Drosophila melanogaster OX=7227 GN=ATPsynbeta PE=1 SV=3	603	54074	8	507.01	2	0.4345	43.45	IPVGAETLGR
						544.996	2	0.3492	40.38	VVDLLAPYAK
						684.721	2	0.6821	49.52	IINVIGEPIDER
						718.871	2	0.98	86.35	FTQAGSEVSALLGR
						729.627	2	0.4075	70.6	TVLIMELINNVAK
						961.76	2	0.5466	90.45	DQEGQDVLLFIDNIFR
						655.335	3	0.9824	36.67	FLSQPFQVAEVFTGHAGK
						994.716	2	0.3909	76.6	AIAELGIYPAVDPLDSTSR
9	P31816	Tropomyosin OS=Locusta migratoria OX=7004 PE=3 SV=1	596	32477	11	441.109	2	0.759	36.25	KYDEVAR
						564.911	2	-0.7957	29.91	IVELEEELR
						1144.95	1	0.3591	21.6	AEEEARALQK
						582.169	2	0.7539	48.52	LAMVEADLER	Oxidation (M)
						1257.7	1	0.0325	38.43	IQLLEEDLER
						645.875	2	0.0708	48.76	KLAMVEADLER	Oxidation (M)
						709.679	2	0.6397	24	MDALENQLKEAR
						743.274	2	-0.2239	21.14	ALQNAESEVAALNR
						794.089	2	0.3431	46.52	EVDRLEDELVIEK
						821.489	2	0.1034	30.54	ALQNAESEVAALNRR
						939.802	2	0.7061	43.53	SLADEERMDALENQLK	Oxidation (M)
10	P14318	Muscle-specific protein 20 OS=Drosophila melanogaster OX=7227 GN=Mp20 PE=2 SV=2	354	20292	4	600.764	2	-0.0862	78.24	GATQAGQNLGAGR
						651.108	2	0.6095	54.25	FMENINNFQK	Oxidation (M)
						443.722	3	0.4479	21.17	GATQAGQNLGAGRK
						753.038	2	0.2579	69.14	DIANVTNTIFALGR
11	P47949	Troponin C, isoform 3 OS=Drosophila melanogaster OX=7227 GN=TpnC73F PE=2 SV=2	345	17742	3	676.614	2	0.4959	73.25	LEFGEFVQLAAK
						787.427	2	0.0617	113.46	ILEELIEEVDEDK
						937.916	2	0.8861	65.11	ILEELIEEVDEDKSGR
12	P05303	Elongation factor 1-alpha 2 OS=Drosophila melanogaster OX=7227 GN=eEF1alpha2 PE=2 SV=2	237	51030	2	513.346	2	0.075	56.76	IGGIGTVPVGR
						970.921	3	-0.6702	64.44	NMITGTSQADCAVLIVAAGTGEFEAGISK
13	P48610	Arginine kinase OS=Drosophila melanogaster OX=7227 GN=Argk PE=2 SV=2	231	40126	3	660.692	2	0.6707	33.37	VSSTLSGLEGELK
						851.653	2	0.4021	59.41	AVQQQLIDDHFLFK
						906.051	2	0.143	83.08	LGFLTFCPTNLGTTIR
14	P36188	Troponin I OS=Drosophila melanogaster OX=7227 GN=wupA PE=2 SV=3	201	30234	5	380.735	2	0.063	29	KPDWSK
						408.52	2	0.5597	27.44	RIIEER
						427.712	2	0.0001	31.82	AAEFNFR
						491.604	2	0.719	40.84	KGFMTPER	Oxidation (M)
						1003.58	1	0.0878	51.58	VKEEVEAEA
15	Q24751	ATP synthase subunit beta, mitochondrial (Fragment) OS=Drosophila virilis OX=7244 GN=ATPsynbeta PE=3 SV=1	157	24007	3	507.01	2	0.4345	43.45	IPVGAETLGR
						729.627	2	0.4075	70.6	TVLIMELINNVAK
						952.732	3	-0.2523	34.94	TSPIHAEAPEFVDMSVEQEILVTGIK	Oxidation (M)
16	P19351	Troponin T, skeletal muscle OS=Drosophila melanogaster OX=7227 GN=up PE=1 SV=3	149	47419	5	412.742	2	0.0982	28.68	YDLEER
						424.385	2	0.2951	40.29	GPNFTIAK
						500.872	2	0.2063	40.96	GLDPEALTGK
						565.248	2	0.8629	46.38	KGLDPEALTGK
						713.017	2	0.3366	49.75	LETEKYDLEER
17	Q76FD9	Histone H4 OS=Drosophila sechellia OX=7238 GN=His4 PE=3 SV=3	114	11374	4	495.375	2	0.1659	33.95	VFLENVIR
						568.029	2	0.5089	24.62	DAVTYTEHAK
						655.998	2	0.2854	73.65	TVTAMDVVYALK
						663.854	2	0.9467	64.68	DNIQGITKPAIR
18	Q8I1N0	Histone H2B OS=Drosophila yakuba OX=7245 GN=His2B PE=3 SV=3	112	13716	2	390.275	3	0.2152	20.88	QVHPDTGISSK
						903.732	2	0.6362	112.29	AMSIMNSFVNDIFER	2 Oxidation (M)
19	P45594	Cofilin/actin-depolymerizing factor homolog OS=Drosophila melanogaster OX=7227 GN=tsr PE=1 SV=1	86	17428	2	365.846	2	0.2397	24.62	SLVGVQK
						677.706	2	0.7394	53.43	YIQATDLSEASR
20	P29844	Endoplasmic reticulum chaperone BiP OS=Drosophila melanogaster OX=7227 GN=Hsc70-3 PE=1 SV=2	78	72330	3	474.607	2	-0.2574	24.44	LSDDEKNK
						1050.68	1	0.2027	22.63	VLEDADMNK	Oxidation (M)
						830.848	2	0.7934	25.71	IINEPTAAAIAYGLDK
21	Q9U639	Heat shock 70 kDa protein cognate 4 OS=Manduca sexta OX=7130 PE=2 SV=1	78	71672	2	830.848	2	0.7934	25.71	IINEPTAAAIAYGLDK
						1252.96	3	0.2021	20.87	LYQGAGGMPGGMPGGMPGFPGGAPGAGGAAPGGGAGPTIEEVD	2 Oxidation (M)
22	P08985	Histone H2A.v OS=Drosophila melanogaster OX=7227 GN=His2Av PE=1 SV=2	72	14972	2	472.745	2	-0.0478	20.59	AGLQFPVGR
						966.144	3	0.8841	33.16	VGATAAVYSAAILEYLTAEVLELAGNASK
23	Q11212	Actin (Fragment) OS=Spodoptera littoralis OX=7109 PE=2 SV=1	71	18089	3	981.412	2	0.905	44.13	YPIEHGIITNWDDMEK
						1350.08	2	0.8255	44.14	TTGIVLDSGDGVSHTVPIYEGYALPH
						1171.68	3	0.3115	27.15	EKMTQIMFETFNSPAMYVAIQAVLSLYASGR	Oxidation (M)
24	Q95PM9	Arginine kinase OS=Plodia interpunctella OX=58824 GN=ARGK PE=1 SV=1	66	40139	3	579.217	2	0.8719	53.51	MGLTEYEAVK	Oxidation (M)
						649.726	2	0.811	37.47	EMYDGIAELIK	Oxidation (M)
						660.692	2	0.6707	33.37	VSSTLSGLEGELK
25	Q8T380	Tropomyosin Lep s 1.0101 OS=Lepisma saccharina OX=50586 PE=1 SV=1	57	32508	3	575.474	2	0.3706	46.08	IMELEEELK	Oxidation (M)
						818.754	2	0.783	28.91	MAQVEDDLEVAEDR	Oxidation (M)
						588.578	3	-0.0914	22.19	KMAQVEDDLEVAEDR	Oxidation (M)
26	Q9I7U4	Titin OS=Drosophila melanogaster OX=7227 GN=sls PE=1 SV=3	50	2071398	2	443.079	2	0.6301	29.32	KVTPSPQK
						582.678	2	0.7502	23.68	KMLEQEIEK	Oxidation (M)

## Sheet: Common
	Accession number	Protein name	Mascot score	N° peptide sequences
a	P10981	Actin-87E OS=Drosophila melanogaster OX=7227 GN=Act87E PE=1 SV=1	1141	5
	P36188	Troponin I OS=Drosophila melanogaster OX=7227 GN=wupA PE=2 SV=3	168	5
	P45885	Actin-2, muscle-specific OS=Bactrocera dorsalis OX=27457 PE=2 SV=1	1102	5
	P47949	Troponin C, isoform 3 OS=Drosophila melanogaster OX=7227 GN=TpnC73F PE=2 SV=2	187	3
	P48610	Arginine kinase OS=Drosophila melanogaster OX=7227 GN=Argk PE=2 SV=2	139	2
	Q05825	ATP synthase subunit beta, mitochondrial OS=Drosophila melanogaster OX=7227 GN=ATPsynbeta PE=1 SV=3	343	8
	Q1HPQ0	Tropomyosin-2 OS=Bombyx mori OX=7091 PE=1 SV=1	1854	16
	Q1HPQ0-3	Isoform 3 of Tropomyosin-2 OS=Bombyx mori OX=7091	1824	17
	Q1HPU0	Tropomyosin-1 OS=Bombyx mori OX=7091 PE=1 SV=1	990	12
	Q8T380	Tropomyosin Lep s 1.0101 OS=Lepisma saccharina OX=50586 PE=1 SV=1	98	8
b	P10981	Actin-87E OS=Drosophila melanogaster OX=7227 GN=Act87E PE=1 SV=1	1857	5
	P36188	Troponin I OS=Drosophila melanogaster OX=7227 GN=wupA PE=2 SV=3	201	6
	P45885	Actin-2, muscle-specific OS=Bactrocera dorsalis OX=27457 PE=2 SV=1	1809	5
	P47949	Troponin C, isoform 3 OS=Drosophila melanogaster OX=7227 GN=TpnC73F PE=2 SV=2	290	4
	P48610	Arginine kinase OS=Drosophila melanogaster OX=7227 GN=Argk PE=2 SV=2	150	2
	Q05825	ATP synthase subunit beta, mitochondrial OS=Drosophila melanogaster OX=7227 GN=ATPsynbeta PE=1 SV=3	745	9
	Q1HPQ0	Tropomyosin-2 OS=Bombyx mori OX=7091 PE=1 SV=1	2124	15
	Q1HPQ0-3	Isoform 3 of Tropomyosin-2 OS=Bombyx mori OX=7091	1398	16
	Q1HPU0	Tropomyosin-1 OS=Bombyx mori OX=7091 PE=1 SV=1	1260	13
	Q8T380	Tropomyosin Lep s 1.0101 OS=Lepisma saccharina OX=50586 PE=1 SV=1	127	6
c	P10981	Actin-87E OS=Drosophila melanogaster OX=7227 GN=Act87E PE=1 SV=1	624	8
	P36188	Troponin I OS=Drosophila melanogaster OX=7227 GN=wupA PE=2 SV=3	201	5
	P45885	Actin-2, muscle-specific OS=Bactrocera dorsalis OX=27457 PE=2 SV=1	648	8
	P47949	Troponin C, isoform 3 OS=Drosophila melanogaster OX=7227 GN=TpnC73F PE=2 SV=2	345	3
	P48610	Arginine kinase OS=Drosophila melanogaster OX=7227 GN=Argk PE=2 SV=2	231	3
	Q05825	ATP synthase subunit beta, mitochondrial OS=Drosophila melanogaster OX=7227 GN=ATPsynbeta PE=1 SV=3	603	8
	Q1HPQ0	Tropomyosin-2 OS=Bombyx mori OX=7091 PE=1 SV=1	1523	12
	Q1HPQ0-3	Isoform 3 of Tropomyosin-2 OS=Bombyx mori OX=7091	1276	11
	Q1HPU0	Tropomyosin-1 OS=Bombyx mori OX=7091 PE=1 SV=1	901	8
	Q8T380	Tropomyosin Lep s 1.0101 OS=Lepisma saccharina OX=50586 PE=1 SV=1	57	3
	Accession number	Protein name	Mascot score	N° peptide sequences
	P10981	Actin-87E OS=Drosophila melanogaster OX=7227 GN=Act87E PE=1 SV=1	1207.33	6
	P36188	Troponin I OS=Drosophila melanogaster OX=7227 GN=wupA PE=2 SV=3	190	5.33333
	P45885	Actin-2, muscle-specific OS=Bactrocera dorsalis OX=27457 PE=2 SV=1	1186.33	6
	P47949	Troponin C, isoform 3 OS=Drosophila melanogaster OX=7227 GN=TpnC73F PE=2 SV=2	274	3.33333
	P48610	Arginine kinase OS=Drosophila melanogaster OX=7227 GN=Argk PE=2 SV=2	173.333	2.33333
	Q05825	ATP synthase subunit beta, mitochondrial OS=Drosophila melanogaster OX=7227 GN=ATPsynbeta PE=1 SV=3	563.667	8.33333
	Q1HPQ0	Tropomyosin-2 OS=Bombyx mori OX=7091 PE=1 SV=1	1833.67	14.3333
	Q1HPQ0-3	Isoform 3 of Tropomyosin-2 OS=Bombyx mori OX=7091	1499.33	14.6667
	Q1HPU0	Tropomyosin-1 OS=Bombyx mori OX=7091 PE=1 SV=1	1050.33	11
	Q8T380	Tropomyosin Lep s 1.0101 OS=Lepisma saccharina OX=50586 PE=1 SV=1	94	5.66667
